# Supplementary material for: In Vitro 31P MR Chemical Shifts of In Vivo-Detectable Metabolites at 3T as a Basis Set for a Pilot Evaluation of Skeletal Muscle and Liver 31P Spectra with LCModel Software
Source: Molecules. 2021 Dec 14;26(24):7571. doi: 10.3390/molecules26247571 (PMC8703310; doi:10.3390/molecules26247571)
Supplement: Supplementary file 1 [file molecules-26-07571-s001.zip]

Archive with 1 entries (1 files):
- molecules-1395164-supplementary.pdf
